# Supplementary material for: Chrononutrition in Chronic Kidney Disease
Source: Nutrients. 2025 Jan 22;17(3):389. doi: 10.3390/nu17030389 (PMC11820925; doi:10.3390/nu17030389)
Supplement: Supplementary file 1 [file nutrients-17-00389-s001.zip]

Archive with 1 entries (1 files):
- nutrients-3424164-supplementary.pdf
